# Supplementary material for: Oligomeric State and Holding Activity of Hsp60
Source: Int J Mol Sci. 2023 Apr 25;24(9):7847. doi: 10.3390/ijms24097847 (PMC10177986; doi:10.3390/ijms24097847)
Supplement: Supplementary file 1 [file ijms-24-07847-s001.zip]

Archive with 1 entries (1 files):
- ijms-2343633-supplementary.pdf
